# Supplementary material for: Enzymatic Deacidification and Aroma Characteristics Analysis of Rapeseed Oil Using Self-Made Immobilized Lipase CALB@MCM-41-C8
Source: Foods. 2024 Aug 14;13(16):2539. doi: 10.3390/foods13162539 (PMC11353416; doi:10.3390/foods13162539)
Supplement: Supplementary file 1 [file foods-13-02539-s001.zip]

Archive with 1 entries (1 files):
- foods-3110811-supplementary.pdf
